# Supplementary material for: Exo1 protects DNA nicks from ligation to promote crossover formation during meiosis
Source: PLoS Biol. 2023 Apr 20;21(4):e3002085. doi: 10.1371/journal.pbio.3002085 (PMC10153752; doi:10.1371/journal.pbio.3002085)
Supplement: S2 Data — (XLSX) [file pbio.3002085.s016.xlsx]

## Sheet: Sheet1
S2 Data. Underlying PD and TT counts in the spore autonomous fluorescence assay for Figs 3B, 5A, 5B, 7A, 7B.									Benjimini Hochberg Correction
									Green indicates significance and red indicates insignificance after application of the Benjimini Hochberg correction.
Fig 3B								Phenotypic assignment after B-H Correction	Significantly different from WT					Significantly different from exo1D
Genotype	Plasmid	TT	PD	TT + PD	% tetratypes	p-values to exo1D	p-value to WT		Allele	WT p-values	WT p-val rank	(i/m)*q		Allele	Null p-values	Null p-val rank	(i/m)*q
EXO1/exo1Δ	-	406	665	1071	37.9	<0.0001	-		exo1	0.0001	1	0.00166667		EXO1	0.0001	1	0.00166667
exo1Δ/exo1Δ	-	211	843	1054	20	-	<0.0001		F58E	0.0001	2	0.00333333		D78A	0.0001	2	0.00333333
exo1-D78A/exo1-D78A	-	211	320	531	39.7	<0.0001	0.7861	+	S41E,F58E	0.0001	3	0.005		D78A,D173A	0.0001	3	0.005
exo1-D78A+D173A/exo1-D78A+D173A	-	198	346	544	36.4	<0.0001	0.3293	+	S41E,K61E	0.0001	4	0.00666667		D171A	0.0001	4	0.00666667
exo1-D171A/exo1Δ	-	201	316	517	38.9	<0.0001	0.741	+	K185E	0.0001	5	0.00833333		D171A,D173A	0.0001	5	0.00833333
exo1-D171A+D173A/exo1Δ	-	200	311	511	39.1	<0.0001	0.6583	+	G236D,K185E	0.0001	6	0.01		D173A	0.0001	6	0.01
exo1-D173A/exo1-D173A	-	194	325	519	37.4	<0.0001	0.5457	+	MIP	0.0001	7	0.0116667		R92A	0.0001	7	0.0116667
exo1-R92A/exo1Δ	-	176	330	506	34.8	<0.0001	0.2407	+	R92A,K121A,K185A	0.0001	8	0.0133333		K121A	0.0001	8	0.0133333
exo1-K121A/exo1Δ	-	228	377	605	37.7	<0.0001	0.9582	+	D173A.G236D,K185E	0.0001	9	0.015		K121E	0.0001	9	0.015
exo1-K121E/exo1Δ	-	264	501	765	34.5	<0.0001	0.1404	+	D173A,G236D,MIP	0.0001	10	0.0166667		K85A	0.0001	10	0.0166667
exo1-K85A/exo1Δ	-	183	343	526	34.8	<0.0001	0.2466	+	K185E,MIP	0.0001	11	0.0183333		K85E	0.0001	11	0.0183333
exo1-K85E/exo1Δ	-	184	349	533	34.5	<0.0001	0.1877	+	G236D,MIP	0.0001	12	0.02		H36E	0.0001	12	0.02
exo1-H36E/exo1Δ	-	179	327	506	35.4	<0.0001	0.3428	+	S41E	0.0002	13	0.0216667		K61A	0.0001	13	0.0216667
exo1-S41E/exo1Δ	-	144	362	506	28.4	0.0002	0.0002	INT	G236D	0.0006	14	0.0233333		K61E	0.0001	14	0.0233333
exo1-F58E/exo1Δ	-	141	366	507	27.8	0.0008	<0.0001	INT	D171A,G236D	0.0074	15	0.025		K185A	0.0001	15	0.025
exo1-K61A/exo1Δ	-	186	339	525	35.1	<0.0001	0.2703	+	D173A,G236D	0.0353	16	0.0266667		G236D	0.0001	16	0.0266667
exo1-K61E/exo1Δ	-	178	329	507	35.1	<0.0001	0.2893	+	K121E	0.1404	17	0.0283333		D171A,G236D	0.0001	17	0.0283333
exo1-S41E,F58E/exo1Δ	-	124	380	504	24.6	0.0412	<0.0001	INT	K85E	0.1877	18	0.03		D173A,G236D	0.0001	18	0.03
exo1-S41E,K61E/exo1Δ	-	124	382	506	24.5	0.0481	<0.0001	-	R92A	0.2407	19	0.0316667		S41E	0.0002	19	0.0316667
exo1-K185A/exo1Δ	-	255	465	720	35.4	<0.0001	0.2945	+	K85A	0.2466	20	0.0333333		F58E	0.0008	20	0.0333333
exo1-K185E/exo1Δ	-	159	490	649	24.5	0.0341	<0.0001	INT	K61A	0.2703	21	0.035		D173A,G236D,MIP	0.004	21	0.035
exo1-G236D/exo1Δ	-	150	365	515	29.1	<0.0001	0.0006	INT	K61E	0.2893	22	0.0366667		MIP	0.0066	22	0.0366667
exo1-G236D,K185E/exo1Δ	-	123	385	508	24.2	0.065	<0.0001	-	K185A	0.2945	23	0.0383333		G236D,MIP	0.0168	23	0.0383333
exo1-F447A,F448A/exo1Δ	-	136	383	519	26.2	0.0066	<0.0001	INT	D78A,D173A	0.3293	24	0.04		D173A,G236D,K185E	0.272	24	0.04
exo1-R92A,K121A,K185A/exo1Δ	-	130	405	535	24.3	0.0525	<0.0001	-	H36E	0.3428	25	0.0416667		K185E,MIP	0.0274	25	0.0416667
exo1-D173A,G236D,K185E/exo1Δ	-	124	429	553	22.4	0.272	<0.0001	-	D173A	0.5457	26	0.0433333		K185E	0.0341	26	0.0433333
exo1-D171A,G236D/exo1Δ	-	172	380	552	31.1	<0.0001	0.0074	INT	D171A,D173A	0.6583	27	0.045		S41E,F58E	0.0412	27	0.045
exo1-D173A,G236D/exo1Δ	-	202	416	618	32.7	<0.0001	0.0353	+	D171A	0.741	28	0.0466667		S41E,K61E	0.0481	28	0.0466667
exo1-D173A,G236D,F447A,F448A/exo1Δ	-	133	367	500	26.6	0.004	<0.0001	INT	D78A	0.7861	29	0.0483333		R92A,K121A,K185A	0.0525	29	0.0483333
exo1-K185E,F447A,F448A/exo1Δ	-	142	430	572	24.75	0.0274	<0.0001	INT	K121A	0.9582	30	0.05		G236D,K185E	0.065	30	0.05
exo1-G236D,F447A,F448A/exo1Δ	-	155	462	617	25.1	0.0168	<0.0001	INT
Fig 5A							Statistically different than empty vector?
Genotype	Plasmid	TT	PD	TT + PD	% tetratype	p-values to empty vector				EV p-values	EV p-value rank	(i/m)*q
exo1Δ/exo1Δ	EXO1	190	367	557	34.1	<0.0001	Yes		EXO1	0.0001	1	0.00625
exo1Δ/exo1Δ	empty vector	110	402	512	21.5	-	-		pEXO1-RAD27	0.0022	2	0.0125
exo1Δ/exo1Δ	pEXO1-RAD27	156	365	521	29.9	0.0022	Yes		pEXO1-rad27-R101A	0.0024	3	0.01875
exo1Δ/exo1Δ	pEXO1-rad27-D179A	147	363	510	28.8	0.0076	Yes		pEXO1-rad27-K130A	0.0074	4	0.025
exo1Δ/exo1Δ	pEXO1-rad27-R101A	161	381	542	29.7	0.0024	Yes		pEXO1-rad27-D179A	0.0076	5	0.03125
exo1Δ/exo1Δ	pEXO1-rad27-R105A	150	371	521	28.7	0.0079	Yes		pEXO1-rad27-R105A	0.0079	6	0.0375
exo1Δ/exo1Δ	pEXO1-rad27-K130A	146	359	505	28.9	0.0074	Yes		pEXO1-rad27-H191E	0.3751	7	0.04375
exo1Δ/exo1Δ	pEXO1-rad27-A45E	114	397	511	22.4	0.7628	No		pEXO1-rad27-A45E	0.7628	8	0.05
exo1Δ/exo1Δ	pEXO1-rad27-H191E	127	403	530	24	0.3751	No
Fig 5B							Statistically different than empty vector?
Genotype	Plasmid	TT	PD	TT + PD	% tetratypes	p-values to empty vector			Plasmid	EV p-values	EV p-value rank	(i/m)*q
mlh3Δ/mlh3Δ	MLH3	181	327	508	35.6	<0.0001	Yes		MLH3	0.0001	1	0.0166667
mlh3Δ/mlh3Δ	empty vector	119	409	528	22.5	-	-		pEXO1-rad27-D179A	0.3245	2	0.0333333
mlh3Δ/mlh3Δ	pEXO1-RAD27	110	402	512	21.5	0.7085	No		pEXO1-RAD27	0.7085	3	0.05
mlh3Δ/mlh3Δ	pEXO1-rad27-D179A	102	411	513	19.9	0.3245	No
exo1-F447A,F448A/exo1Δ	empty vector	154	358	512	30.1	-
exo1-F447A,F448A/exo1Δ	pEXO1-RAD27	156	370	526	29.7	0.8923
exo1-K185E/exo1Δ	empty vector	391	1147	1538	25.4	-
exo1-K185E/exo1Δ	pEXO1-RAD27	447	1094	1541	29	0.026
Fig 7A
Genotype	Plasmid	TT	PD	TT + PD	% tetratypes	p-value to empty vector
EXO1/exo1Δ	empty vector	215	305	520	41.3	-
EXO1/exo1Δ	pHOP1-CDC9	216	312	528	41	0.8994
exo1Δ/exo1Δ	empty vector	112	407	519	21.6	-
exo1Δ/exo1Δ	pHOP1-CDC9	121	422	543	22.2	0.3421
exo1-F447A,F448A/exo1Δ	empty vector	154	358	512	30.1	-
exo1-F447A,F448A/exo1Δ	pHOP1-CDC9	163	377	540	30.2	1
exo1-D173A/exo1Δ	empty vector	195	306	501	38.9	-
exo1-D173A/exo1Δ	pHOP1-CDC9	196	313	509	38.5	0.8974
exo1-K61E/exo1Δ	empty vector	183	338	521	35.1	-
exo1-K61E/exo1Δ	pHOP1-CDC9	130	384	514	25.2	0.0002
exo1-K185A/exo1Δ	empty vector	542	994	1536	35.3	-
exo1-K185A/exo1Δ	pHOP1-CDC9	495	1088	1583	31.3	0.002
exo1-K85E/exo1Δ	empty vector	553	976	1529	36.2	-
exo1-K85E/exo1Δ	pHOP1-CDC9	509	1021	1530	33.3	0.0751
Fig 7B							Statistically Different than EV?
Genotype	Plasmid	TT	PD	TT + PD	% tetratypes	p-value to empty vector
exo1-K61E/exo1Δ	empty vector	185	315	500	37	-	-		Allele	EV p-value	EV p-value rank	(i/m)*q
exo1-K61E/exo1Δ	pHOP1-CDC9	133	378	511	26	0.0002	Yes		pHOP1-CDC9	0.0002	1	0.0166667
exo1-K61E/exo1Δ	pHOP1-cdc9-F44A,F45A	138	372	510	27.1	0.0007	Yes		pHOP1-cdc9-F44,45A	0.0007	2	0.0333333
exo1-K61E/exo1Δ	pHOP1-cdc9-K419A	175	329	504	34.7	0.4695	No		pHOP1-cdc9-K419A	0.4695	3	0.05
