# Supplementary material for: Exo1 protects DNA nicks from ligation to promote crossover formation during meiosis
Source: PLoS Biol. 2023 Apr 20;21(4):e3002085. doi: 10.1371/journal.pbio.3002085 (PMC10153752; doi:10.1371/journal.pbio.3002085)
Supplement: S4 Data — (XLSX) [file pbio.3002085.s018.xlsx]

## Sheet: Sheet1
S4 Data. Underlying numerical data for Fig 6A.
			exo1∆						Wildtype
			AXIS I						AXIS I
		3h	4h	5h				3h	4h	5h
	AVG	1.08872	1.17375	1.10694			AVG	1.08237	1.1714	1.11332
	SD	0.0343367	0.0895326	0.0368256			SD	0.104891	0.0734077	0.0320117
	lower limit	1.06444	1.11044	1.0809			lower limit	1.0082	1.1195	1.09069
	higher limit	1.113	1.23706	1.13298			higher limit	1.15654	1.22331	1.13596
			AXIS II						AXIS II
		3h	4h	5h				3h	4h	5h
	AVG	1.20307	1.31049	1.19143			AVG	1.1155	1.20467	1.08406
	SD	0.0374202	0.0696125	0.0226823			SD	0.0284867	0.0730935	0.0529769
	lower limit	1.17661	1.26127	1.17539			lower limit	1.09536	1.15298	1.0466
	higher limit	1.22953	1.35971	1.20747			higher limit	1.13565	1.25635	1.12152
			AXIS III						AXIS III
		3h	4h	5h				3h	4h	5h
	AVG	1.0534	1.06638	0.950457			AVG	1.13583	1.02199	1.00522
	SD	0.0921098	0.0543074	0.00595587			SD	0.129601	0.0233398	0.0494542
	lower limit	0.988269	1.02798	0.946245			lower limit	1.04418	1.00549	0.970251
	higher limit	1.11853	1.10479	0.954668			higher limit	1.22747	1.03849	1.04019
			YCR047C (BUD23)						YCR047C (BUD23)
		3h	4h	5h				3h	4h	5h
	AVG	1.38433	1.79759	1.63224			AVG	1.30433	1.72762	1.63799
	SD	0.0246242	0.117309	0.286225			SD	0.0414964	0.376102	0.0276411
	lower limit	1.36692	1.71464	1.42984			lower limit	1.27499	1.46168	1.61844
	higher limit	1.40174	1.88054	1.83463			higher limit	1.33368	1.99357	1.65753
			YOR092W (ECM3)						YOR092W (ECM3)
		3h	4h	5h				3h	4h	5h
	AVG	1.20938	2.04578	2.34826			AVG	1.11114	1.54866	1.63228
	SD	0.080324	0.0773151	0.461489			SD	0.0327214	0.333518	0.0432004
	lower limit	1.15258	1.99111	2.02194			lower limit	1.08801	1.31283	1.60174
	higher limit	1.26617	2.10045	2.67458			higher limit	1.13428	1.78449	1.66283
			YDR188W (CCT6)						YDR188W (CCT6)
		3h	4h	5h				3h	4h	5h
	AVG	2.07793	4.93323	4.07222			AVG	2.09402	3.20961	2.59895
	SD	0.256306	0.155853	0.947726			SD	0.168701	0.583389	0.148639
	lower limit	1.8967	4.82303	3.40208			lower limit	1.97473	2.7971	2.49385
	higher limit	2.25917	5.04344	4.74237			higher limit	2.21331	3.62213	2.70405
			CEN III						CEN III
		3h	4h	5h				3h	4h	5h
	AVG	1.16049	1.18312	1.08826			AVG	1.1576	1.04969	1.12722
	SD	0.125984	0.0688367	0.0861632			SD	0.196169	0.0507922	0.12488
	lower limit	1.07141	1.13445	1.02733			lower limit	1.01889	1.01377	1.03891
	higher limit	1.24958	1.23179	1.14918			higher limit	1.29631	1.08561	1.21552
			CEN VIII						CEN VIII
		3h	4h	5h				3h	4h	5h
	AVG	1.2909	1.42776	1.28699			AVG	1.30639	1.23751	1.30925
	SD	0.0857809	0.0870575	0.0052045			SD	0.0632456	0.269212	0.0293859
	lower limit	1.23024	1.3662	1.28331			lower limit	1.26167	1.04715	1.28847
	higher limit	1.35155	1.48932	1.29067			higher limit	1.35111	1.42787	1.33003
			YCR093W (CDC39)						YCR093W (CDC39)
		3h	4h	5h				3h	4h	5h
	AVG	1	1	1			AVG	1	1	1
	SD	0	0	0			SD	0	0	0
	lower limit	1	1	1			lower limit	1	1	1
	higher limit	1	1	1			higher limit	1	1	1
