# Supplementary material for: Exo1 protects DNA nicks from ligation to promote crossover formation during meiosis
Source: PLoS Biol. 2023 Apr 20;21(4):e3002085. doi: 10.1371/journal.pbio.3002085 (PMC10153752; doi:10.1371/journal.pbio.3002085)
Supplement: S5 Data — (XLSX) [file pbio.3002085.s019.xlsx]

## Sheet: focus counts
Focus number per positve spread
	#1 time coure	05/03/2021						#2 time coure	10/03/3021						#3 time coure	17/03/2021
	wild type	wild type	wild type	exo1d	exo1d	exo1d		wild type	wild type	wild type	exo1d	exo1d	exo1d		wild type	wild type	wild type	exo1d	exo1d	exo1d
	3 h	4 h	5 h	3 h	4 h	5 h		3 h	4 h	5 h	3 h	4 h	5 h		3 h	4 h	5 h	3 h	4 h	5 h
	33	43	48	33	45	50		31	42	48	34	46	46		35	36	46	34	42	48
	31	45	47	34	45	49		31	43	48	34	46	46		34	45	45	34	43	53
	34	45	46	32	46	48		32	44	49	32	46	44		35	53	46	34	43	54
	39	41	47	31	44	48		32	45	53	31	42	44		35	44	45	33	43	55
	32	42	53	30	42	48		32	45	54	31	47	42		36	43	45	35	45	58
	36	40	49	37	41	49		34	45	51	32	44	45		36	42	46	39	46	55
	35	41	54	35	45	46		27	45	51	34	41	43		35	41	41	35	46	53
	34	43	56	37	46	46		34	42	52	35	46	43		34	41	46	36	47	57
	32	43	53	35	45	47		32	41	51	34	46	46		33	41	45	36	47	53
	34	44	57	35	44	49		35	36	51	33	46	45		32	41	45	37	46	55
	35	40	56	38	43	45		35	39	51	33	45	42		31	41	45	38	46	58
	37	38	44	33	42	42		34	39	50	34	45	41		31	41	51	39	52	45
	33	38	48	32	44	44		37	44	51	35	45	46		35	42	49	34	45	53
	31	43	42	38	44	44		41	35	50	36	46	41		35	42	52	34	46	44
	30	39	49	33	46	43		43	35	50	36	47	42		36	41	52	34	56	54
	32	46	43	38	47	42		34	43	51	36	47	61		35	41	46	39	45	44
	33	48	49	35	48	48		34	43	50	31	43	42		27	43	53	33	39	49
							S5 Data. Underlying data for Fig 6D, Msh5 focus counts and intensity.
	32	52	54	34	45	48		23	41	51	31	43	46		30	45	41	34	48	44
	31	34	44	33	46	48		34	41	51	32	48	36		30	36	42	34	58	53
	34	37	47	31	45	49		35	43	50	32	43	46		34	46	51	35	43	52
	31	38	44	30	46	47		45	45	54	33	44	57		30	34	55	35	44	38
	34	39	43	37	49	51		34	35	56	35	41	44		25	43	53	33	49	56
	34	42	49	36	43	49		34	43	53	34	42	43		36	43	46	34	44	55
	32	41	49	35	45	50		31	43	46	34	42	41		27	38	46	36	42	58
	32	46	43	35	51	52		32	54	42	35	43	39		35	45	42	34	42	54
	31	42	47	38	49	53		32	43	54	36	41	50		36	39	42	35	41	41
	32	42	43	32	41	54		34	43	43	36	42	40		24	47	41	38	42	44
	32	43	46	32	41	44		33	42	46	44	42	47		25	47	38	34	45	51
	34	46	47	33	46	44		43	41	45	34	43	45		35	48	47	33	46	42
	36	44	46	37	43	48		34	34	45	28	43	47		31	47	46	25	46	37
average	33.2	42.1667	48.1	34.3	44.9	47.5	Mean	34.0667	41.8	49.9	33.8333	44.1667	44.6667		32.4333	42.5333	46.2667	34.8	45.5667	50.4333
SD	2.04096	3.62066	4.30196	2.47957	2.4119	3.05975	Std Dev	4.41731	4.03775	3.31506	2.71755	2.0858	4.83046		3.69233	3.91049	4.16002	2.61824	4.0487	6.16264

## Sheet: Intensity
S5 Data. Underlying data for Fig 6D, Msh5 focus counts and intensity.
	average intensity per unit area
	#1 time coure	05/03/2021						#2 time coure	10/03/3021						#3 time coure	17/03/2021
	wild type	wild type	wild type	exo1d	exo1d	exo1d		wild type	wild type	wild type	exo1d	exo1d	exo1d		wild type	wild type	wild type	exo1d	exo1d	exo1d
	3 h	4 h	5 h	3 h	4 h	5 h		3 h	4 h	5 h	3 h	4 h	5 h		3 h	4 h	5 h	3 h	4 h	5 h
	39.4881	34.4321	36.2057	55.5772	52.5072	56.0123		38.6749	33.7824	38.9729	53.2694	53.0516	55.2738		39.2876	35.321	37.2074	54.0098	53.9061	59.4259
	36.8571	38.6513	37.3676	54.4583	50.6379	56.3798		34.0981	36.0868	36.6401	55.5804	51.646	60.1613		39.2296	34.0165	41.7689	55.8291	50.1869	57.1205
	40.2421	36.7397	35.8341	52.3769	52.4153	54.6766		37.5626	35.5039	37.4988	55.7368	51.1463	53.9004		36.9284	37.6514	38.887	55.048	48.2305	54.6881
	41.0876	37.0222	44.3059	54.7399	50.3591	58.929		38.4864	34.1851	42.6986	51.7738	49.3453	56.1795		39.7701	33.8028	36.257	55.5908	48.6776	58.5413
	36.3965	37.0811	38.4201	55.4671	51.9163	57.6365		36.7399	37.139	37.6597	52.6252	54.9389	58.4647		37.0223	36.0518	39.1409	52.4052	46.8187	58.8042
	39.1366	38.4622	36.3837	54.2964	51.8204	57.987		33.7111	33.4256	30.7968	51.5431	53.464	58.5827		35.5718	35.33	38.8444	55.7289	52.9742	55.3253
	36.6543	37.2642	31.325	52.6038	50.458	60.8617		36.4204	33.9619	37.4925	55.0527	50.322	56.379		34.6848	38.921	40.7323	53.7139	51.7371	57.665
	37.6557	35.7576	41.7512	56.552	50.6222	58.7982		36.3632	33.0994	36.449	50.2315	52.6439	59.7489		36.6306	39.4098	38.4974	51.4419	51.8252	58.7752
	38.0642	36.3387	38.3955	54.5142	53.3265	55.4662		39.035	33.688	37.1865	52.682	49.3596	54.8229		37.2459	36.3683	38.4163	50.8764	51.6056	55.2323
	34.1603	36.4089	37.9232	51.2786	52.8838	55.7782		35.8478	31.9549	36.4298	52.6852	53.7752	53.1906		32.4985	36.8309	36.5135	53.7003	49.8949	58.6446
	40.2023	34.9153	37.0678	52.938	49.696	59.5704		36.8344	38.0327	33.4085	52.8229	52.7679	58.6683		41.0424	35.4588	36.2303	55.6365	50.9996	53.0403
	36.2196	36.4335	41.6536	54.6586	50.1422	57.0705		40.4318	36.7846	36.032	52.1016	51.2848	61.059		39.4709	36.2849	40.723	48.62	51.9912	57.99
	35.3866	38.0072	41.5197	52.7986	54.2144	57.0009		41.955	37.1592	39.5193	50.5718	52.5887	54.2397		34.3654	35.644	37.8097	50.6006	51.2695	56.0756
	39.324	35.1181	36.3408	57.0908	52.402	60.459		36.1981	36.2246	37.9984	54.3235	52.4792	56.1176		38.0318	33.4114	37.7276	50.5472	52.1079	56.1036
	38.8376	37.0152	33.3493	54.9225	52.7039	56.9817		34.9205	37.2658	35.7489	53.6978	51.5747	54.9085		33.9305	34.1636	36.7668	50.7728	47.2198	51.6293
	43.4184	35.7339	41.4634	51.4908	50.5563	58.7394		41.5012	34.87	38.3786	54.6358	51.7464	53.7732		32.7161	33.5298	39.3958	53.6274	51.7961	54.5817
	39.9628	33.4588	38.0487	55.5655	47.0382	60.6366		38.6935	34.4228	37.9694	55.8567	50.6651	55.0125		39.9693	34.8967	34.0542	52.4213	50.9901	56.6932
	36.1487	39.1322	39.8686	51.5247	53.9668	58.1263		37.5618	38.2743	41.2206	51.6672	50.773	57.8144		36.835	36.5372	39.826	49.5725	52.0476	57.9118
	40.2968	35.1905	40.7965	55.4885	50.8901	57.0262		37.9557	35.6489	40.1272	53.2747	51.9569	61.298		39.1296	36.9866	33.6553	54.1325	51.0489	56.7767
	34.2226	34.6297	36.27	50.5836	53.2337	54.3781		34.7734	36.6262	38.3349	48.992	50.2631	52.4523		38.76	36.8275	38.786	54.6902	52.2101	55.017
	36.2603	36.1791	39.4534	49.2321	49.2549	55.9151		40.4565	36.3552	44.472	50.2301	53.6668	50.1245		35.9363	37.0037	38.1117	53.9808	51.7543	53.2816
	37.5241	34.3318	37.6599	55.5458	52.8054	59.4642		36.8485	34.3048	35.1297	54.977	48.9764	55.9791		32.2746	34.5809	40.4942	51.6406	53.9521	57.1836
	37.0148	36.0889	38.6079	51.4643	52.6961	56.6195		41.4551	37.6949	34.5705	51.8633	51.4194	56.3846		39.5896	38.8071	38.1349	54.868	52.1313	57.5991
	40.4339	35.4789	38.0109	56.1433	47.8337	54.2017		40.5759	33.3085	39.017	51.385	52.0701	61.5724		37.5558	36.1301	37.9904	53.2908	51.9868	59.6934
	38.5512	36.2988	42.0283	48.6125	50.4306	57.2842		36.1955	34.7501	36.3591	54.1046	50.8626	58.5785		39.5106	38.3696	39.5457	55.1024	49.5465	58.4338
	37.821	32.4621	37.4747	55.2101	54.2663	55.8587		34.1313	38.4431	38.6935	50.4639	51.0992	59.1338		36.7822	36.3546	37.652	57.9466	50.7773	56.0526
	37.6819	37.3034	36.4775	51.1065	49.3343	54.9788		42.4494	37.0257	37.2281	55.6823	53.4898	56.2698		33.8912	33.2292	38.9296	54.8264	50.893	54.8068
	35.9765	34.6121	41.1553	52.1392	52.1339	55.1629		40.927	33.7262	38.5083	53.3771	54.7299	52.2036		36.3101	33.6793	38.652	48.1851	48.6789	52.211
	39.1082	36.3481	35.3848	53.8227	50.6045	57.4869		37.797	37.3483	39.6628	49.9988	51.9326	59.7784		34.4658	37.5969	37.8785	53.2063	51.9533	55.9426
	40.04	32.5729	37.1498	51.9541	51.553	58.5178		41.1176	35.8261	37.5553	51.9524	51.2712	58.9819		36.4135	37.0559	38.2041	51.8263	49.1637	54.6495
Average	38.1391	35.9823	38.2564	53.4719	51.4234	57.2668		37.9906	35.564	37.7253	52.772	51.8437	56.7018		36.8617	36.0084	38.2278	53.128	50.9458	56.3299
SD	2.13022	1.63481	2.77866	2.20301	1.78504	1.86894	#DIV/0!	2.54773	1.77021	2.61329	1.9191	1.49956	2.93887	#DIV/0!	2.44671	1.72817	1.77961	2.33323	1.75604	2.13639
