# Supplementary material for: Exo1 protects DNA nicks from ligation to promote crossover formation during meiosis
Source: PLoS Biol. 2023 Apr 20;21(4):e3002085. doi: 10.1371/journal.pbio.3002085 (PMC10153752; doi:10.1371/journal.pbio.3002085)
Supplement: S6 Data — (XLSX) [file pbio.3002085.s020.xlsx]

## Sheet: Sheet1
S6 Data. Underlying data for S2 Fig. Spore viability in tetrads of the indicated genotypes.
	Genotypes
Tetrads w/ dead spores	WT	exo1Δ	mlh3Δ	exo1Δ , mlh3Δ	msh5Δ	exo1Δ, mus81Δ	exo1Δ+pEXO1 - RAD27	exo1-D78A,D173A	exo1-D171A,D173A	exo1-K85A	exo1-R92A	exo1-S41E	exo1-F58E	exo1-K185E	exo1-G236D	exo1-K185E, G236D	exo1-MIP	exo1-K185E,MIP
Zero	536	682	213	238	155	145	425	380	531	330	337	354	315	467	772	427	411	567
One	35	141	61	47	45	249	107	149	138	86	82	80	78	69	164	139	38	73
Two	16	199	68	59	147	179	136	67	66	33	32	64	48	97	123	126	42	93
Three	4	49	20	10	62	111	39	17	11	15	5	12	10	16	29	32	7	30
Four	1	159	58	61	469	289	154	42	54	15	18	70	49	48	30	128	20	157
Total tetrads (N)	592	1230	420	415	878	973	861	655	800	479	474	580	500	697	1118	852	518	920
Spore viability (%)	96.4	73.1	70.9	73.6	32.6	46.1	67.7	80.8	83.8	86.6	87.7	77.4	80	82	86.2	70.7	89.2	73.5
